# Supplementary material for: Deep learning model for gastrointestinal polyp segmentation
Source: PeerJ Comput Sci. 2025 May 28;11:e2924. doi: 10.7717/peerj-cs.2924 (PMC12192692; doi:10.7717/peerj-cs.2924)
Supplement: Supplemental Information 1 [file peerj-cs-11-2924-s001.zip]

Archive with 9 entries (9 files):
- README.md
- requirement.txt
- test.py
- train.py
- utils.py
- model.py
- metrics.py
- dataset.py
- convnextv2.py
