# Supplementary material for: Deep learning model for gastrointestinal polyp segmentation
Source: PeerJ Comput Sci. 2025 May 28;11:e2924. doi: 10.7717/peerj-cs.2924 (PMC12192692; doi:10.7717/peerj-cs.2924)
Supplement: Supplemental Information 1 [file peerj-cs-11-2924-s001.zip › README.md]

# Deep learning model for Gastrointestinal Polyp Segmentation

## Installation

```bash
pip install -r requirements.txt
```

## Code Structure
```
├── Kvasir-SEG/
│   ├── images/
│   ├── masks/
│   ├── kavsir_bboxes.json
│
├── dataset.py
├── convnext2.py
├── model.py
├── train.py
├── test.py
├── metrics.py
├── utils.py
│
├── requirements.txt
├── README.md
```

## Usage
### Process data
```bash
python dataset.py
```

### Training the Model
```bash
python train.py
```

### Test
```bash
python test.py
```
