# Supplementary material for: Deep learning model for gastrointestinal polyp segmentation
Source: PeerJ Comput Sci. 2025 May 28;11:e2924. doi: 10.7717/peerj-cs.2924 (PMC12192692; doi:10.7717/peerj-cs.2924)
Supplement: Supplemental Information 1 [file peerj-cs-11-2924-s001.zip › requirement.txt]

torch
numpy
pandas
cv2
scipy
tqdm
