# Supplementary material for: Deep learning model for gastrointestinal polyp segmentation
Source: PeerJ Comput Sci. 2025 May 28;11:e2924. doi: 10.7717/peerj-cs.2924 (PMC12192692; doi:10.7717/peerj-cs.2924)
Supplement: Supplemental Information 1 [file peerj-cs-11-2924-s001.zip › test.py]

import time
from operator import add
import numpy as np
import cv2
from tqdm import tqdm
import torch
from model import Model
from utils import seeding
from utils import calculate_metrics
from train import load_data
from metrics import hd_dist

def calculate_hd(y_true, y_pred):
    y_true = y_true[0][0].detach().cpu().numpy()
    y_pred = y_pred[0][0].detach().cpu().numpy()

    y_pred = y_pred > 0.5
    y_pred = y_pred.astype(np.uint8)

    y_true = y_true > 0.5
    y_true = y_true.astype(np.uint8)

    return hd_dist(y_true, y_pred)


def evaluate(model, test_x, test_y, size):
    metrics_score = [0.0, 0.0, 0.0, 0.0, 0.0, 0.0, 0.0, 0.0]
    time_taken = []
    for i, (x, y) in tqdm(enumerate(zip(test_x, test_y)), total=len(test_x)):
        name = y.split("/")[-1].split(".")[0]

        image = cv2.imread(x, cv2.IMREAD_COLOR)
        image = cv2.resize(image, size)
        save_img = image
        image = np.transpose(image, (2, 0, 1))
        image = image/255.0
        image = np.expand_dims(image, axis=0)
        image = image.astype(np.float32)
        image = torch.from_numpy(image)
        image = image.to(device)

        mask = cv2.imread(y, cv2.IMREAD_GRAYSCALE)
        mask = cv2.resize(mask, size)
        save_mask = mask
        save_mask = np.expand_dims(save_mask, axis=-1)
        save_mask = np.concatenate([save_mask, save_mask, save_mask], axis=2)
        mask = np.expand_dims(mask, axis=0)
        mask = mask/255.0
        mask = np.expand_dims(mask, axis=0)
        mask = mask.astype(np.float32)
        mask = torch.from_numpy(mask)
        mask = mask.to(device)

        with torch.no_grad():
            start_time = time.time()
            y_pred = model(image)
            y_pred = torch.sigmoid(y_pred)
            end_time = time.time() - start_time
            time_taken.append(end_time)

            score = calculate_metrics(mask, y_pred)
            hd = calculate_hd(mask, y_pred)
            score.append(hd)
            metrics_score = list(map(add, metrics_score, score))

            y_pred = y_pred[0].cpu().numpy()
            y_pred = np.squeeze(y_pred, axis=0)
            y_pred = y_pred > 0.5
            y_pred = y_pred.astype(np.int32)
            y_pred = y_pred * 255
            y_pred = np.array(y_pred, dtype=np.uint8)
            y_pred = np.expand_dims(y_pred, axis=-1)
            y_pred = np.concatenate([y_pred, y_pred, y_pred], axis=2)

    jaccard = metrics_score[0]/len(test_x)
    f1 = metrics_score[1]/len(test_x)
    recall = metrics_score[2]/len(test_x)
    precision = metrics_score[3]/len(test_x)
    acc = metrics_score[4]/len(test_x)
    f2 = metrics_score[5]/len(test_x)
    hd = metrics_score[6]/len(test_x)
    print(f"Jaccard: {jaccard:1.4f} - F1: {f1:1.4f} - Recall: {recall:1.4f} - Precision: {precision:1.4f} - Acc: {acc:1.4f} - F2: {f2:1.4f} - HD: {hd:2.4f}")


if __name__ == "__main__":
    seeding(42)
    device = torch.device('cuda' if torch.cuda.is_available() else 'cpu')
    model = Model()
    model = model.to(device)
    checkpoint_path = "./checkpoint.pth"
    model.load_state_dict(torch.load(checkpoint_path, map_location=device))
    model.eval()

    """ Evaluate """
    path = "/data/Kvasir-SEG"
    (train_x, train_y), (test_x, test_y) = load_data(path)
    size = (256, 256)
    evaluate(model, test_x, test_y, size)
