# Supplementary material for: Deep learning model for gastrointestinal polyp segmentation
Source: PeerJ Comput Sci. 2025 May 28;11:e2924. doi: 10.7717/peerj-cs.2924 (PMC12192692; doi:10.7717/peerj-cs.2924)
Supplement: Supplemental Information 1 [file peerj-cs-11-2924-s001.zip › train.py]

import os
import time
import numpy as np
import albumentations as A
import torch
from torch.utils.data import DataLoader
from utils import seeding, shuffling, epoch_time, calculate_metrics
from model import Model
from metrics import DiceBCELoss
from dataset import DATASET, load_data


def train(model, loader, optimizer, loss_fn, device):
    model.train()
    total_loss, total_metrics = 0.0, np.zeros(4)

    for x, y in loader:
        x, y = x.to(device, dtype=torch.float32), y.to(device, dtype=torch.float32)
        optimizer.zero_grad()
        y_pred = model(x)
        loss = loss_fn(y_pred, y)
        loss.backward()
        optimizer.step()
        total_loss += loss.item()
        batch_metrics = np.array([calculate_metrics(yt, yp) for yt, yp in zip(y, y_pred)]).mean(axis=0)
        total_metrics += batch_metrics

    return total_loss / len(loader), total_metrics / len(loader)

def evaluate(model, loader, loss_fn, device):
    model.eval()
    total_loss, total_metrics = 0.0, np.zeros(4)

    with torch.no_grad():
        for x, y in loader:
            x, y = x.to(device, dtype=torch.float32), y.to(device, dtype=torch.float32)
            y_pred = model(x)
            total_loss += loss_fn(y_pred, y).item()

            batch_metrics = np.array([calculate_metrics(yt, yp) for yt, yp in zip(y, y_pred)]).mean(axis=0)
            total_metrics += batch_metrics

    return total_loss / len(loader), total_metrics / len(loader)

if __name__ == "__main__":

    seeding(1234)
    log_path = "files/train_log.txt"
    if not os.path.exists(log_path):
        with open(log_path, "w") as f:
            f.write("\n")

    size, batch_size, num_epochs, lr, patience = (256, 256), 8, 500, 1e-4, 50
    dataset_path ="./data/Kvasir-SEG"
    (train_x, train_y), (valid_x, valid_y) = load_data(dataset_path)
    train_x, train_y = shuffling(train_x, train_y)

    print(f"Dataset Size:\nTrain: {len(train_x)} - Valid: {len(valid_x)}\n")

    transform = A.Compose([
        A.Rotate(limit=35, p=0.3),
        A.HorizontalFlip(p=0.3),
        A.VerticalFlip(p=0.3),
        A.CoarseDropout(p=0.3, max_holes=10, max_height=32, max_width=32)
    ])

    train_dataset = DATASET(train_x, train_y, size, transform=transform)
    valid_dataset = DATASET(valid_x, valid_y, size, transform=None)

    train_loader = DataLoader(train_dataset, batch_size=batch_size, shuffle=True, num_workers=2)
    valid_loader = DataLoader(valid_dataset, batch_size=batch_size, shuffle=False, num_workers=2)

    device = torch.device('cuda')
    model = Model().to(device)
    optimizer = torch.optim.Adam(model.parameters(), lr=lr)
    scheduler = torch.optim.lr_scheduler.ReduceLROnPlateau(optimizer, 'min', patience=5, verbose=True)
    loss_fn = DiceBCELoss()

    best_f1, early_stop_counter = 0, 0
    for epoch in range(num_epochs):
        start_time = time.time()

        train_loss, train_metrics = train(model, train_loader, optimizer, loss_fn, device)
        valid_loss, valid_metrics = evaluate(model, valid_loader, loss_fn, device)

        scheduler.step(valid_loss)

        if valid_metrics[1] > best_f1:
            print(f"Valid F1 improved from {best_f1:.4f} to {valid_metrics[1]:.4f}. Saving checkpoint.")
            best_f1 = valid_metrics[1]
            early_stop_counter = 0
        else:
            early_stop_counter += 1

        epoch_mins, epoch_secs = epoch_time(start_time, time.time())

        print(f"Epoch: {epoch+1:02} | Time: {epoch_mins}m {epoch_secs}s\n")
        print(f"\tTrain Loss: {train_loss:.4f} - Jaccard: {train_metrics[0]:.4f} - F1: {train_metrics[1]:.4f}\n")
        print(f"\t Val. Loss: {valid_loss:.4f} - Jaccard: {valid_metrics[0]:.4f} - F1: {valid_metrics[1]:.4f}\n")
