# Supplementary material for: Deep learning model for gastrointestinal polyp segmentation
Source: PeerJ Comput Sci. 2025 May 28;11:e2924. doi: 10.7717/peerj-cs.2924 (PMC12192692; doi:10.7717/peerj-cs.2924)
Supplement: Supplemental Information 1 [file peerj-cs-11-2924-s001.zip › utils.py]

import os
import random
import numpy as np
import torch
from sklearn.utils import shuffle
from metrics import precision, recall, F2, dice_score, jac_score
from sklearn.metrics import accuracy_score

def seeding(seed):
    random.seed(seed)
    os.environ["PYTHONHASHSEED"] = str(seed)
    np.random.seed(seed)
    torch.manual_seed(seed)
    torch.cuda.manual_seed(seed)
    torch.backends.cudnn.deterministic = True

def shuffling(x, y):
    x, y = shuffle(x, y, random_state=42)
    return x, y

def epoch_time(start_time, end_time):
    elapsed_time = end_time - start_time
    elapsed_mins = int(elapsed_time / 60)
    elapsed_secs = int(elapsed_time - (elapsed_mins * 60))
    return elapsed_mins, elapsed_secs

def calculate_metrics(y_true, y_pred):
    y_true = y_true.detach().cpu().numpy()
    y_pred = y_pred.detach().cpu().numpy()

    y_pred = y_pred > 0.5
    y_pred = y_pred.reshape(-1)
    y_pred = y_pred.astype(np.uint8)

    y_true = y_true > 0.5
    y_true = y_true.reshape(-1)
    y_true = y_true.astype(np.uint8)

    score_jaccard = jac_score(y_true, y_pred)
    score_f1 = dice_score(y_true, y_pred)
    score_recall = recall(y_true, y_pred)
    score_precision = precision(y_true, y_pred)
    score_fbeta = F2(y_true, y_pred)
    score_acc = accuracy_score(y_true, y_pred)

    return [score_jaccard, score_f1, score_recall, score_precision, score_acc, score_fbeta]
