# Supplementary material for: Deep learning model for gastrointestinal polyp segmentation
Source: PeerJ Comput Sci. 2025 May 28;11:e2924. doi: 10.7717/peerj-cs.2924 (PMC12192692; doi:10.7717/peerj-cs.2924)
Supplement: Supplemental Information 1 [file peerj-cs-11-2924-s001.zip › model.py]

import torch
import torch.nn as nn
from convnextv2 import convnextv2_tiny as convnextv2

class Conv2D(nn.Module):
    def __init__(self, in_c, out_c, kernel_size=3, padding=1, stride=1, dilation=1, bias=True, act=True):
        super().__init__()

        self.act = act
        self.conv = nn.Sequential(
            nn.Conv2d(in_c, out_c, kernel_size, padding=padding, dilation=dilation, stride=stride, bias=bias),
            nn.BatchNorm2d(out_c)
        )
        self.relu = nn.LeakyReLU(negative_slope=0.1, inplace=True)

    def forward(self, x):
        x = self.conv(x)
        if self.act:
            x = self.relu(x)
        return x

class residual_block(nn.Module):
    def __init__(self, in_c, out_c):
        super().__init__()
        self.conv = nn.Sequential(
            nn.Conv2d(in_c, out_c, kernel_size=3, padding=1),
            nn.BatchNorm2d(out_c),
            nn.LeakyReLU(negative_slope=0.1, inplace=True),
            nn.Conv2d(out_c, out_c, kernel_size=3, padding=1),
            nn.BatchNorm2d(out_c)
        )
        self.shortcut = nn.Sequential(
            nn.Conv2d(in_c, out_c, kernel_size=1, padding=0),
            nn.BatchNorm2d(out_c)
        )
        self.relu = nn.LeakyReLU(negative_slope=0.1, inplace=True)

    def forward(self, inputs):
        x = self.conv(inputs)
        s = self.shortcut(inputs)
        return self.relu(x + s)

class Model(nn.Module):
    def __init__(self):
        super().__init__()

        backbone = convnextv2(pretrained=True)
        self.layer0 = nn.Sequential(backbone.features[0])
        self.layer1 = nn.Sequential(backbone.features[1])
        self.layer2 = backbone.features[2]
        self.layer3 = backbone.features[3]
        self.layer4 = backbone.features[4]

        self.e1 = Conv2D(96, 64, kernel_size=1, padding=0)
        self.e2 = Conv2D(192, 64, kernel_size=1, padding=0)
        self.e3 = Conv2D(384, 64, kernel_size=1, padding=0)
        self.e4 = Conv2D(768, 64, kernel_size=1, padding=0)

        self.up = nn.Upsample(scale_factor=2, mode="bilinear", align_corners=True)
        self.r1 = residual_block(64 + 64, 64)
        self.r2 = residual_block(64 + 64, 64)
        self.r3 = residual_block(64 + 64, 64)

        self.outputs = nn.Conv2d(64, 1, kernel_size=1, padding=0)

    def forward(self, inputs):
        x1 = self.layer0(inputs)
        x2 = self.layer1(x1)
        x3 = self.layer2(x2)
        x4 = self.layer3(x3)

        e1 = self.e1(x1)
        e2 = self.e2(x2)
        e3 = self.e3(x3)
        e4 = self.e4(x4)

        x = self.up(e4)
        x = torch.cat([x, e3], axis=1)
        x = self.r1(x)

        x = self.up(x)
        x = torch.cat([x, e2], axis=1)
        x = self.r2(x)

        x = self.up(x)
        x = torch.cat([x, e1], axis=1)
        x = self.r3(x)

        x = self.up(x)
        outputs = self.outputs(x)
        return outputs
