# Supplementary material for: Deep learning model for gastrointestinal polyp segmentation
Source: PeerJ Comput Sci. 2025 May 28;11:e2924. doi: 10.7717/peerj-cs.2924 (PMC12192692; doi:10.7717/peerj-cs.2924)
Supplement: Supplemental Information 1 [file peerj-cs-11-2924-s001.zip › metrics.py]

import torch
import torch.nn as nn
import torch.nn.functional as F
from scipy.spatial.distance import directed_hausdorff

class DiceBCELoss(nn.Module):
    def __init__(self):
        super(DiceBCELoss, self).__init__()

    def forward(self, inputs, targets, smooth=1):
        inputs = torch.sigmoid(inputs)

        inputs = inputs.view(-1)
        targets = targets.view(-1)

        intersection = (inputs * targets).sum()
        dice_loss = 1 - (2.*intersection + smooth)/(inputs.sum() + targets.sum() + smooth)
        BCE = F.binary_cross_entropy(inputs, targets, reduction='mean')
        Dice_BCE = BCE + dice_loss

        return Dice_BCE

def precision(y_true, y_pred):
    intersection = (y_true * y_pred).sum()
    return (intersection + 1e-15) / (y_pred.sum() + 1e-15)

def recall(y_true, y_pred):
    intersection = (y_true * y_pred).sum()
    return (intersection + 1e-15) / (y_true.sum() + 1e-15)

def F2(y_true, y_pred, beta=2):
    p = precision(y_true,y_pred)
    r = recall(y_true, y_pred)
    return (1+beta**2.) *(p*r) / float(beta**2*p + r + 1e-15)

def dice_score(y_true, y_pred):
    return (2 * (y_true * y_pred).sum() + 1e-15) / (y_true.sum() + y_pred.sum() + 1e-15)

def jac_score(y_true, y_pred):
    intersection = (y_true * y_pred).sum()
    union = y_true.sum() + y_pred.sum() - intersection
    return (intersection + 1e-15) / (union + 1e-15)

def hd_dist(preds, targets):
    haussdorf_dist = directed_hausdorff(preds, targets)[0]
    return haussdorf_dist
