# Supplementary material for: Deep learning model for gastrointestinal polyp segmentation
Source: PeerJ Comput Sci. 2025 May 28;11:e2924. doi: 10.7717/peerj-cs.2924 (PMC12192692; doi:10.7717/peerj-cs.2924)
Supplement: Supplemental Information 1 [file peerj-cs-11-2924-s001.zip › dataset.py]

import os
import numpy as np
import cv2
from torch.utils.data import Dataset

def load_names(path, file_path):
    with open(file_path, "r") as f:
        data = f.read().split("\n")[:-1]
    images = [os.path.join(path, "images", name) + ".jpg" for name in data]
    masks = [os.path.join(path, "masks", name) + ".jpg" for name in data]
    return images, masks

def load_data(path):
    train_x, train_y = load_names(path, f"{path}/train.txt")
    valid_x, valid_y = load_names(path, f"{path}/val.txt")
    return (train_x, train_y), (valid_x, valid_y)

class DATASET(Dataset):
    def __init__(self, images_path, masks_path, size, transform=None):
        super().__init__()
        self.images_path = images_path
        self.masks_path = masks_path
        self.transform = transform
        self.n_samples = len(images_path)

    def __getitem__(self, index):
        image = cv2.imread(self.images_path[index], cv2.IMREAD_COLOR)
        mask = cv2.imread(self.masks_path[index], cv2.IMREAD_GRAYSCALE)

        if self.transform:
            augmented = self.transform(image=image, mask=mask)
            image, mask = augmented["image"], augmented["mask"]

        image = cv2.resize(image, size).transpose(2, 0, 1) / 255.0
        mask = np.expand_dims(cv2.resize(mask, size), axis=0) / 255.0

        return image, mask

    def __len__(self):
        return self.n_samples
