# Supplementary material for: Deep learning model for gastrointestinal polyp segmentation
Source: PeerJ Comput Sci. 2025 May 28;11:e2924. doi: 10.7717/peerj-cs.2924 (PMC12192692; doi:10.7717/peerj-cs.2924)
Supplement: Supplemental Information 1 [file peerj-cs-11-2924-s001.zip › convnextv2.py]

import torch
import torch.nn as nn
from torchvision.models.convnext import convnext_tiny, convnext_small, convnext_base, convnext_large

def convnextv2_tiny(pretrained=True, num_classes=1000):
    model = convnext_tiny(pretrained=pretrained)
    model.classifier[2] = nn.Linear(model.classifier[2].in_features, num_classes)
    return model

def convnextv2_small(pretrained=True, num_classes=1000):
    model = convnext_small(pretrained=pretrained)
    model.classifier[2] = nn.Linear(model.classifier[2].in_features, num_classes)
    return model

def convnextv2_base(pretrained=True, num_classes=1000):
    model = convnext_base(pretrained=pretrained)
    model.classifier[2] = nn.Linear(model.classifier[2].in_features, num_classes)
    return model

def convnextv2_large(pretrained=True, num_classes=1000):
    model = convnext_large(pretrained=pretrained)
    model.classifier[2] = nn.Linear(model.classifier[2].in_features, num_classes)
    return model
